# Supplementary material for: Cuban Sugarcane Wax Alcohol Supplementation Prevents Brain and Eye Damages of Zebrafish Exposed to High-Cholesterol and High-Galactose Diet for 30 Weeks: Protection of Myelin, Cornea, and Retina
Source: Antioxidants (Basel). 2025 Dec 3;14(12):1453. doi: 10.3390/antiox14121453 (PMC12729879; doi:10.3390/antiox14121453)
Supplement: Supplementary file 1 [file antioxidants-14-01453-s001.zip]

Archive with 13 entries (13 files):
- Table S1, Figures S1-S4, and Secitons S1-S2.pdf
- 1.HC-29 weeks.mp4.mp4
- 2.ND-29 weeks.mp4.mp4
- 3.HG-29 weeks.mp4.mp4
- 4.HCHG-29 weeks.mp4.mp4
- 5.HCHG+0.1% POL-29 weeks.mp4.mp4
- 6.HCHG+0.5% POL-29 weeks.mp4.mp4
- 1. ND_144hr.mp4
- 2. HC_144hr.mp4
- 3. HG_144hr.mp4
- 4. HCHG_144hr.mp4
- 5. 0.1% PCO_144h.mp4
- 6. 0.5% PCO_144h.mp4
